# Supplementary material for: Epigenetic Regulation and Molecular Mechanisms of Burn Injury-Induced Nociception in the Spinal Cord of Mice
Source: Int J Mol Sci. 2024 Aug 4;25(15):8510. doi: 10.3390/ijms25158510 (PMC11313498; doi:10.3390/ijms25158510)
Supplement: Supplementary file 1 [file ijms-25-08510-s001.zip]

Archive with 1 entries (1 files):
- ijms-3142642-supplementary.pdf
